# Supplementary material for: Design, Synthesis, and In Vitro and In Vivo Bioactivity Studies of Hydrazide–Hydrazones of 2,4-Dihydroxybenzoic Acid
Source: Int J Mol Sci. 2023 Dec 14;24(24):17481. doi: 10.3390/ijms242417481 (PMC10743905; doi:10.3390/ijms242417481)
Supplement: Supplementary file 1 [file ijms-24-17481-s001.zip]

Archive with 1 entries (1 files):
- ijms-2680013-supplementary.pdf
